# Supplementary material for: Biological Secondary Metabolites from the Lumnitzera littorea-Derived Fungus Penicillium oxalicum HLLG-13
Source: Mar Drugs. 2022 Dec 27;21(1):22. doi: 10.3390/md21010022 (PMC9860879; doi:10.3390/md21010022)
Supplement: Supplementary file 1 [file marinedrugs-21-00022-s001.zip]

Archive with 1 entries (1 files):
- marinedrugs-2123942-supplementary.pdf
